# Supplementary material for: Influence of hydrogenated diesel/H2O2 blend fuel on diesel engine performance and exhaust emission characterization
Source: Sci Rep. 2023 Jan 16;13:836. doi: 10.1038/s41598-023-27569-5 (PMC9842606; doi:10.1038/s41598-023-27569-5)
Supplement: Supplementary file 2 — Supplementary Information 2. [file 41598_2023_27569_MOESM2_ESM.xls]

## Sheet: Sheet1
		Average Composition of Exhaust Gaseous
S.No	Pure Diesel	5 Percent H2O2	% age reduction	10 Percent H2O2	% age reduction	15 Percent H2O2	% age reduction
Initial temperature T Ambient	25	28	-12	27.75	-11	26	-4
Final Temperature T gas	73.5	71.7	2.44898	63.1	14.1497	78.5	-6.80272
Tg-Ta	48.5	43.75	9.79381	35.5	26.8041	52.5	-8.24742
CO (ppm)	565	437.5	22.5664	348.5	38.3186	368	34.8673
SO2 (ppm)	16	11	31.25	13.4	16.25	14.35	10.3125
O2 %	19.25	19.25	0	19.5	-1.2987	19.35	-0.519481
NO2 (ppm)	12	9	25	5.8	51.6667	7.8	35
NO (ppm)	3.25	6.15	-89.2308	2	38.4615	1.86	42.7692
CxHy %	0.1	0	100	0.07	30	0.05	50
H2S (ppm)	0	0.233		0		0.02
CO2 %	1.2	1.75	-45.8333	0.95	20.8333	1.1	8.33333
NOx (ppm)	11.5	15.25	-32.6087	7.8	32.1739	9.75	15.2174
Efficiency%	67.5	69	-2.22222	68	-0.740741	62	8.14815
Loss%	32.5	31	4.61538	32	1.53846	38	-16.9231
Excess Air%	1058	1016.25	3.94612	1137	-7.46692	1093.6	-3.36484
Water %	0	0		0		0
O2 norm %	0	0		0		0

## Sheet: Sheet2
			Average Composition of Exhaust Gaseous														Unloaded
																	RD	5 wt.%	10 wt%	15 wt.%
	S.No	Pure Diesel	5 Percent H2O2	10 Percent H2O2	15 Percent H2O2											TA	25	28	27.75	26
	Initial temperature T Ambient	25	28	27.75	26											TG
	Final Temperature T gas	73.5	71.7	63.1	78.5											CxHy %
	Tg-Ta	48.5	43.75	35.5	52.5											O2 %
	CO (ppm)	565	437.5	348.5	368											Excess Air%
	SO2 (ppm)	16	11	13.4	14.35
	O2 %	19.25	19.25	19.5	19.35
	NO2 (ppm)	12	9	5.8	7.8
	NO (ppm)	3.25	6.15	2	1.86
	CxHy %	0.1	0	0.07	0.05
	H2S (ppm)	0	0.233	0	0.02
	CO2 %	1.2	1.75	0.95	1.1
	NOx (ppm)	11.5	15.25	7.8	9.75
	Efficiency%	67.5	69	68	62
	Loss%	32.5	31	32	38
	Excess Air%	1058	1016.25	1137	1093.6
	Water %	0	0	0	0
	O2 norm %	0	0	0	0
		Initial temperature T Ambient	Final Temperature T gas	Tg-Ta	CO (ppm)	SO2 (ppm)	O2 %	NO2 (ppm)	NO (ppm)	CxHy %	H2S (ppm)	CO2 %	NOx (ppm)
	Pure Diesel	25	73.5	48.5	565	16	19.25	12	3.25	0.1	0	1.2	11.5
	5 Percent H2O2	28	71.7	43.7	437.5	11	19.25	9	6.15	0	0.001	1.75	15.25
	10 Percent H2O2	27.75	63.1	35.35	348.5	13.4	19.5	5.8	2	0.07	0	0.95	7.8
	15 Percent H2O2	26	78.5	52.5	368	14.35	19.35	7.8	1.86	0.02	0.009	1.1	9.75
									Unloaded				Loaded
			Unloaded (UL)		Full loaded (FL)				ppm				ppm				ppm			%		ET (℃)			Air Intake (%)
			CO (ppm)	CO2 %					NO2 (UL)	NO (UL)	NOx (UL)		NO2 (FL)	NO (FL)	NOx (FL)		SO2 (UL)	SO2 (FL)		CxHy (UL)	CxHy (FL)	ET-UL	ET-FL		AI-UL	AI-FL
	5 Percent H2O2	0	565	1.2	706.25	1.56			12	3.25	11.5		15	4.56	14.37		16	20		0.1	0.2	73.5	141.12		1058	1175.4
	10 Percent H2O2	0.05	437.5	1.75	525.4	2.1			9	6.15	15.25		10.8	7.38	18.3		11	13.2		0	0.0001	71.7	112.12		1016.25	1067
	15 Percent H2O2	0.1	348.5	0.95	400.77	1.09			5.8	2	7.8		6.67	2.89	8.9		13.4	15.2		0.07	0.08	63.1	83.12		1037	112.7
		0.15	368	1.1	412.16	1.23			7.8	1.86	9.75		8.73	2.08	10.92		14.35	16.07		0.05	0.07	78.5	85.7		1093.6	126.7

## Sheet: Performance
			CO (ppm)
					S.No	Pure Diesel	5% H2O2	% age reduction	10% H2O2	% age reduction	15% H2O2	% age reduction
					Initial temperature T Ambient	25	28	-12	27.75	-11	26	-4
					Final Temperature T gas	73.5	71.7	2.44898	63.1	14.1497	78.5	-6.80272
					Tg-Ta	48.5	43.75	9.79381	35.5	26.8041	52.5	-8.24742
					Efficiency% w/o load	67.5	69	-2.22222	68	-0.740741	64	5.18519
					Engine Temperature T/hr (w/o load)	300	278	7.33333	262.12	12.6267	258.87	13.71
					Efficiency% with full load	63	62.4	0.952381	62.14	1.36508	61.75	1.98413
					Engine Temperature T/hr (with load)	380
					Loss%	32.5	31	4.61538	32	1.53846	38	-16.9231
					Excess Air%	1058	1016.25	3.94612	1011.31	4.41304	998.6	5.61437
					Water %	0	0		0		0
					O2 norm %	0	0		0		0

## Sheet: Fuel consump
		ml/hr	ml/hr
	Amount of H2O2	W/O Load	With Load
	0	178.95	317.2
	5	180	321.5
	7	185	331.5
	10	187	335
	12	191	338
	15	193.25	348.51
