# Supplementary material for: Influence of hydrogenated diesel/H2O2 blend fuel on diesel engine performance and exhaust emission characterization
Source: Sci Rep. 2023 Jan 16;13:836. doi: 10.1038/s41598-023-27569-5 (PMC9842606; doi:10.1038/s41598-023-27569-5)
Supplement: Supplementary file 4 — Supplementary Information 4. [file 41598_2023_27569_MOESM4_ESM.xlsx]

## Sheet: Torque
Engine Speed (Minute-1)	Tourque (Nm)		Diesel	5wt.% H2O2	Reduction	10wt.% H2O2	Reduction	15wt.% H2O2	Reduction
1790.32	12.4478		12.4478	12.3233	1	12.1988	2	12.1366	2.5
1951.61	11.6716		11.6716	11.4382	2	11.3798	2.5	11.4382	2
2000	11.4328		11.4328	11.3185	1	11.2041	2	11.147	2.5
2193.55	11.6716		11.6716	11.5549	1	11.4382	2	11.3798	2.5
2395.16	11.9104		11.9104	11.6722	2	11.6126	2.5	11.6722	2
2596.77	11.9701		11.9701	11.8504	1	11.7307	2	11.6708	2.5
2798.39	11.9104		11.9104	11.7913	1	11.6722	2	11.6126	2.5
3000	11.7313		11.7313	11.4967	2	11.438	2.5	11.4967	2
3129.03	10.597		10.597	10.491	1	10.3851	2	10.3321	2.5
3137.1	9.46269		9.46269	9.36806	1	9.27344	2	9.22612	2.5
3145.16	8.32836		8.32836	8.16179	2	8.12015	2.5	8.16179	2
3161.29	7.13433		7.13433	7.06299	1	6.99164	2	6.95597	2.5
3161.29	6.0597		6.0597	5.9991	1	5.93851	2	5.90821	2.5

## Sheet: Output
Engine Speed (Minute-1)	Tourque (Nm)	Diesel	5wt.% H2O2	Reduction	10wt.% H2O2	Reduction	15wt.% H2O2	Reduction
1762.55	2.22594	2.22594	2.15916	3	2.1369	4	2.128	4.4
1994.77	2.20921	2.20921	2.16503	2	2.14293	3	2.09875	5
2148.54	2.35983	2.35983	2.28904	3	2.26544	4	2.256	4.4
2280.33	2.61088	2.61088	2.55866	2	2.53255	3	2.48034	5
2399.58	2.76151	2.76151	2.67866	3	2.65105	4	2.64	4.4
2537.66	3.01255	3.01255	2.9523	2	2.92217	3	2.86192	5
2653.77	3.19665	3.19665	3.10075	3	3.06878	4	3.056	4.4
2794.98	3.46444	3.46444	3.39515	2	3.36051	3	3.29122	5
2989.54	3.53138	3.53138	3.42544	3	3.39012	4	3.376	4.4
3105.65	3.21339	3.21339	3.14912	2	3.11699	3	3.05272	5
3130.75	2.37657	2.37657	2.30527	3	2.28151	4	2.272	4.4
3152.72	1.58996	1.58996	1.55816	2	1.54226	3	1.51046	5
3165.27	0.719665	0.719665	0.698075	3	0.690878	4	0.688	4.4
3171.55	0.0167364	0.0167364	0.0164017	2	0.0162343	3	0.0158996	5

## Sheet: SFC
Engine Speed (Minute-1)	SFC	Diesel	5wt.% H2O2	Reduction	10wt.% H2O2	Reduction	15wt.% H2O2	Reduction
1787.76	338.564	338.564	328.407	3	325.021	4	323.667	4.4
1825.24	330.154	330.154	323.551	2	320.249	3	313.646	5
1853.22	320.308	320.308	310.699	3	307.496	4	306.214	4.4
1884.34	310.462	310.462	304.253	2	301.148	3	294.939	5
1909.14	300	300	291	3	288	4	286.8	4.4
1949.71	289.949	289.949	284.15	2	281.251	3	275.452	5
1980.84	280.308	280.308	271.899	3	269.096	4	267.974	4.4
2024.55	269.846	269.846	264.449	2	261.751	3	256.354	5
2204.18	270.051	270.051	261.949	3	259.249	4	258.169	4.4
2399.63	271.897	271.897	266.459	2	263.74	3	258.302	5
2604.5	272.923	272.923	264.735	3	262.006	4	260.914	4.4
2806.25	274.564	274.564	269.073	2	266.327	3	260.836	5
3023.71	275.179	275.179	266.924	3	264.172	4	263.071	4.4

## Sheet: Exaust Temperature
Engine Speed (Minute-1)	Exhaust Temperature (K)	Diesel	5wt.% H2O2	Reduction	10wt.% H2O2	Reduction	15wt.% H2O2	Reduction
1793.59	759.684	759.684	706.506	7	660.925	13	615.344	19
1990.89	685.204	685.204	644.092	6	589.275	14	561.867	18
2033.9	671.227	671.227	624.241	7	577.255	14	540.338	19.5
2183.14	703.327	703.327	654.094	7	611.894	13	569.695	19
2395.62	721.408	721.408	678.124	6	620.411	14	591.555	18
2595.45	724.083	724.083	673.397	7	622.711	14	582.887	19.5
2800.34	737.551	737.551	685.922	7	641.669	13	597.416	19
3007.76	747.926	747.926	703.05	6	643.216	14	613.299	18
3106.41	723.032	723.032	672.42	7	621.808	14	582.041	19.5
3129.17	613.417	613.417	570.478	7	533.673	13	496.868	19
3144.35	536.226	536.226	504.052	6	461.154	14	439.705	18
3164.59	414.27	414.27	385.271	7	356.272	14	333.487	19.5

## Sheet: Smoke density
Engine Speed (Minute-1)	Exhaust Temperature (K)	Diesel	5wt.% H2O2	Reduction	10wt.% H2O2	Reduction	15wt.% H2O2	Reduction
2303.9	5.37008	5.37008	4.83307	10	4.45717	17	4.03293	24.9
2471.81	5.39889	5.39889	4.80501	11	4.42709	18	4.15715	23
2622.78	5.24141	5.24141	4.71727	10	4.24554	19	3.98347	24
2700.85	3.90357	3.90357	3.51321	10	3.23996	17	2.93158	24.9
2730.71	2.2555	2.2555	2.0074	11	1.84951	18	1.73674	23
2753.43	0.669699	0.669699	0.602729	10	0.542456	19	0.508971	24
2798.7	0.296031	0.296031	0.266428	10	0.245706	17	0.222319	24.9
2904.37	0.481131	0.481131	0.428207	11	0.394527	18	0.370471	23
3062.73	0.572254	0.572254	0.515029	10	0.463526	19	0.434913	24
3233.06	0.632128	0.632128	0.568915	10	0.524666	17	0.467775	26
3307.46	0.693299	0.693299	0.617036	11	0.568505	18	0.53384	23

## Sheet: Sheet2
	Engine Speed (Minute-1)	Ref. Diesel	5wt.% H2O2	10wt.% H2O2	15wt.% H2O2
	1790.32	79.5	82.8	74.12	74.3
	1951.61	78.8	81.7	73.62	73.6
	2000	78	80.9	73.11	72.8
	2193.55	77.1	79.3	72.7	71.5
	2395.16	76.3	78.5	72.1	71.1
	2596.77	75.3	77.7	71.7	70.3
	2798.39	74	76.25	71.1	69.1
	3000	72.8	75.7	70.8	67.6
	3129.03	71.7	74.3	70.2	66.5
	3137.1	70.7	72.9	69.8	65.5
	3145.16	69.5	71.8	69.3	64.3
	3161.29	68.7	70.2	68.8	63.5
	3161.29	67.5	69	68	62
